# Supplementary material for: Analyzing Th17 cell differentiation dynamics using a novel integrative modeling framework for time-course RNA sequencing data
Source: BMC Syst Biol. 2015 Nov 17;9:81. doi: 10.1186/s12918-015-0223-6 (PMC4650136; doi:10.1186/s12918-015-0223-6)
Supplement: Additional file 2 — Mathematical model encoded in SBML. (XML 28 kb) [file 12918_2015_223_MOESM2_ESM.xml]

<?xml version="1.0" encoding="UTF-8"?>
<!-- Created by COPASI version 4.15 (Build 95) on 2015-07-02 10:37 with libSBML version 5.11.1. --><sbml level="2" version="4" xmlns="http://www.sbml.org/sbml/level2/version4">
  <model metaid="COPASI0" id="th17_core_network" name="th17_core_network">
    <notes>
      <body xmlns="http://www.w3.org/1999/xhtml">
        <pre>Th17 core network</pre>
      </body>
    </notes>
    <annotation>
      <COPASI xmlns="http://www.copasi.org/static/sbml">
        <rdf:RDF xmlns:dcterms="http://purl.org/dc/terms/" xmlns:rdf="http://www.w3.org/1999/02/22-rdf-syntax-ns#">
          <rdf:Description rdf:about="#COPASI0">
            <dcterms:created>
              <rdf:Description>
                <dcterms:W3CDTF>2015-07-01T13:58:06Z</dcterms:W3CDTF>
              </rdf:Description>
            </dcterms:created>
          </rdf:Description>
        </rdf:RDF>
      </COPASI>
    </annotation>
    <listOfFunctionDefinitions>
      <functionDefinition id="Constant_flux__irreversible" name="Constant flux (irreversible)">
        <math xmlns="http://www.w3.org/1998/Math/MathML">
          <lambda>
            <bvar>
              <ci> v </ci>
            </bvar>
            <ci> v </ci>
          </lambda>
        </math>
      </functionDefinition>
    </listOfFunctionDefinitions>
    <listOfUnitDefinitions>
      <unitDefinition id="volume" name="volume">
        <listOfUnits>
          <unit kind="dimensionless" exponent="1" scale="0" multiplier="1"/>
        </listOfUnits>
      </unitDefinition>
      <unitDefinition id="time" name="time">
        <listOfUnits>
          <unit kind="second" exponent="1" scale="0" multiplier="3600"/>
        </listOfUnits>
      </unitDefinition>
      <unitDefinition id="substance" name="substance">
        <listOfUnits>
          <unit kind="dimensionless" exponent="1" scale="0" multiplier="1"/>
        </listOfUnits>
      </unitDefinition>
    </listOfUnitDefinitions>
    <listOfCompartments>
      <compartment id="compartment" name="compartment" spatialDimensions="3" size="1" constant="true"/>
    </listOfCompartments>
    <listOfSpecies>
      <species id="IL6ext" name="IL6ext" compartment="compartment" initialConcentration="1" hasOnlySubstanceUnits="false" boundaryCondition="false" constant="false"/>
      <species id="IL6int" name="IL6int" compartment="compartment" initialConcentration="0" hasOnlySubstanceUnits="false" boundaryCondition="false" constant="false"/>
      <species id="STAT3mRNA" name="STAT3mRNA" compartment="compartment" initialConcentration="0.4576" hasOnlySubstanceUnits="false" boundaryCondition="false" constant="false"/>
      <species id="STAT3prot_star" name="STAT3prot_star" compartment="compartment" initialConcentration="0" hasOnlySubstanceUnits="false" boundaryCondition="false" constant="false"/>
      <species id="STAT3prot" name="STAT3prot" compartment="compartment" initialConcentration="1" hasOnlySubstanceUnits="false" boundaryCondition="false" constant="false"/>
      <species id="TGFbext" name="TGFbext" compartment="compartment" initialConcentration="1" hasOnlySubstanceUnits="false" boundaryCondition="false" constant="false"/>
      <species id="TGFbint" name="TGFbint" compartment="compartment" initialConcentration="0" hasOnlySubstanceUnits="false" boundaryCondition="false" constant="false"/>
      <species id="RORgtmRNA" name="RORgtmRNA" compartment="compartment" initialConcentration="0.0026" hasOnlySubstanceUnits="false" boundaryCondition="false" constant="false"/>
      <species id="FOXP3prot_star" name="FOXP3prot_star" compartment="compartment" initialConcentration="1" hasOnlySubstanceUnits="false" boundaryCondition="false" constant="false"/>
      <species id="FOXP3mRNA" name="FOXP3mRNA" compartment="compartment" initialConcentration="0.145" hasOnlySubstanceUnits="false" boundaryCondition="false" constant="false"/>
    </listOfSpecies>
    <listOfReactions>
      <reaction metaid="COPASI1" id="IL6_conversion" name="IL6 conversion" reversible="false">
        <annotation>
          <COPASI xmlns="http://www.copasi.org/static/sbml">
            <rdf:RDF xmlns:dcterms="http://purl.org/dc/terms/" xmlns:rdf="http://www.w3.org/1999/02/22-rdf-syntax-ns#">
              <rdf:Description rdf:about="#COPASI1">
                <dcterms:created>
                  <rdf:Description>
                    <dcterms:W3CDTF>2015-07-01T15:21:32Z</dcterms:W3CDTF>
                  </rdf:Description>
                </dcterms:created>
              </rdf:Description>
            </rdf:RDF>
          </COPASI>
        </annotation>
        <listOfReactants>
          <speciesReference species="IL6ext" stoichiometry="1"/>
        </listOfReactants>
        <listOfProducts>
          <speciesReference species="IL6int" stoichiometry="1"/>
        </listOfProducts>
        <kineticLaw>
          <math xmlns="http://www.w3.org/1998/Math/MathML">
            <apply>
              <times/>
              <ci> compartment </ci>
              <ci> k1 </ci>
              <ci> IL6ext </ci>
            </apply>
          </math>
          <listOfParameters>
            <parameter id="k1" name="k1" value="0.0627"/>
          </listOfParameters>
        </kineticLaw>
      </reaction>
      <reaction metaid="COPASI2" id="STAT3_basal_expression" name="STAT3 basal expression" reversible="false">
        <annotation>
          <COPASI xmlns="http://www.copasi.org/static/sbml">
            <rdf:RDF xmlns:dcterms="http://purl.org/dc/terms/" xmlns:rdf="http://www.w3.org/1999/02/22-rdf-syntax-ns#">
              <rdf:Description rdf:about="#COPASI2">
                <dcterms:created>
                  <rdf:Description>
                    <dcterms:W3CDTF>2015-07-01T15:22:38Z</dcterms:W3CDTF>
                  </rdf:Description>
                </dcterms:created>
              </rdf:Description>
            </rdf:RDF>
          </COPASI>
        </annotation>
        <listOfProducts>
          <speciesReference species="STAT3mRNA" stoichiometry="1"/>
        </listOfProducts>
        <kineticLaw>
          <math xmlns="http://www.w3.org/1998/Math/MathML">
            <apply>
              <times/>
              <ci> compartment </ci>
              <apply>
                <ci> Constant_flux__irreversible </ci>
                <ci> v </ci>
              </apply>
            </apply>
          </math>
          <listOfParameters>
            <parameter id="v" name="v" value="1.0222"/>
          </listOfParameters>
        </kineticLaw>
      </reaction>
      <reaction metaid="COPASI3" id="STAT3_autoactivation" name="STAT3 autoactivation" reversible="false">
        <annotation>
          <COPASI xmlns="http://www.copasi.org/static/sbml">
            <rdf:RDF xmlns:dcterms="http://purl.org/dc/terms/" xmlns:rdf="http://www.w3.org/1999/02/22-rdf-syntax-ns#">
              <rdf:Description rdf:about="#COPASI3">
                <dcterms:created>
                  <rdf:Description>
                    <dcterms:W3CDTF>2015-07-01T14:46:35Z</dcterms:W3CDTF>
                  </rdf:Description>
                </dcterms:created>
              </rdf:Description>
            </rdf:RDF>
          </COPASI>
        </annotation>
        <listOfReactants>
          <speciesReference species="STAT3prot_star" stoichiometry="1"/>
        </listOfReactants>
        <listOfProducts>
          <speciesReference species="STAT3mRNA" stoichiometry="1"/>
          <speciesReference species="STAT3prot_star" stoichiometry="1"/>
        </listOfProducts>
        <kineticLaw>
          <math xmlns="http://www.w3.org/1998/Math/MathML">
            <apply>
              <times/>
              <ci> compartment </ci>
              <ci> k1 </ci>
              <ci> STAT3prot_star </ci>
            </apply>
          </math>
          <listOfParameters>
            <parameter id="k1" name="k1" value="14.8148"/>
          </listOfParameters>
        </kineticLaw>
      </reaction>
      <reaction metaid="COPASI4" id="STAT3_mRNA_degradation" name="STAT3 mRNA degradation" reversible="false">
        <annotation>
          <COPASI xmlns="http://www.copasi.org/static/sbml">
            <rdf:RDF xmlns:dcterms="http://purl.org/dc/terms/" xmlns:rdf="http://www.w3.org/1999/02/22-rdf-syntax-ns#">
              <rdf:Description rdf:about="#COPASI4">
                <dcterms:created>
                  <rdf:Description>
                    <dcterms:W3CDTF>2015-07-01T15:23:30Z</dcterms:W3CDTF>
                  </rdf:Description>
                </dcterms:created>
              </rdf:Description>
            </rdf:RDF>
          </COPASI>
        </annotation>
        <listOfReactants>
          <speciesReference species="STAT3mRNA" stoichiometry="1"/>
        </listOfReactants>
        <kineticLaw>
          <math xmlns="http://www.w3.org/1998/Math/MathML">
            <apply>
              <times/>
              <ci> compartment </ci>
              <ci> k1 </ci>
              <ci> STAT3mRNA </ci>
            </apply>
          </math>
          <listOfParameters>
            <parameter id="k1" name="k1" value="2.2047"/>
          </listOfParameters>
        </kineticLaw>
      </reaction>
      <reaction metaid="COPASI5" id="STAT3_translation" name="STAT3 translation" reversible="false">
        <annotation>
          <COPASI xmlns="http://www.copasi.org/static/sbml">
            <rdf:RDF xmlns:dcterms="http://purl.org/dc/terms/" xmlns:rdf="http://www.w3.org/1999/02/22-rdf-syntax-ns#">
              <rdf:Description rdf:about="#COPASI5">
                <dcterms:created>
                  <rdf:Description>
                    <dcterms:W3CDTF>2015-07-01T15:24:37Z</dcterms:W3CDTF>
                  </rdf:Description>
                </dcterms:created>
              </rdf:Description>
            </rdf:RDF>
          </COPASI>
        </annotation>
        <listOfReactants>
          <speciesReference species="STAT3mRNA" stoichiometry="1"/>
        </listOfReactants>
        <listOfProducts>
          <speciesReference species="STAT3mRNA" stoichiometry="1"/>
          <speciesReference species="STAT3prot" stoichiometry="1"/>
        </listOfProducts>
        <kineticLaw>
          <math xmlns="http://www.w3.org/1998/Math/MathML">
            <apply>
              <times/>
              <ci> compartment </ci>
              <ci> k1 </ci>
              <ci> STAT3mRNA </ci>
            </apply>
          </math>
          <listOfParameters>
            <parameter id="k1" name="k1" value="0.0846"/>
          </listOfParameters>
        </kineticLaw>
      </reaction>
      <reaction metaid="COPASI6" id="STAT3_activation" name="STAT3 activation" reversible="false">
        <annotation>
          <COPASI xmlns="http://www.copasi.org/static/sbml">
            <rdf:RDF xmlns:dcterms="http://purl.org/dc/terms/" xmlns:rdf="http://www.w3.org/1999/02/22-rdf-syntax-ns#">
              <rdf:Description rdf:about="#COPASI6">
                <dcterms:created>
                  <rdf:Description>
                    <dcterms:W3CDTF>2015-07-01T14:46:44Z</dcterms:W3CDTF>
                  </rdf:Description>
                </dcterms:created>
              </rdf:Description>
            </rdf:RDF>
          </COPASI>
        </annotation>
        <listOfReactants>
          <speciesReference species="STAT3prot" stoichiometry="1"/>
          <speciesReference species="IL6int" stoichiometry="1"/>
        </listOfReactants>
        <listOfProducts>
          <speciesReference species="STAT3prot_star" stoichiometry="1"/>
          <speciesReference species="IL6int" stoichiometry="1"/>
        </listOfProducts>
        <kineticLaw>
          <math xmlns="http://www.w3.org/1998/Math/MathML">
            <apply>
              <times/>
              <ci> compartment </ci>
              <ci> k1 </ci>
              <ci> STAT3prot </ci>
              <ci> IL6int </ci>
            </apply>
          </math>
          <listOfParameters>
            <parameter id="k1" name="k1" value="16.3647"/>
          </listOfParameters>
        </kineticLaw>
      </reaction>
      <reaction metaid="COPASI7" id="STAT3_protein_degradation" name="STAT3 protein degradation" reversible="false">
        <annotation>
          <COPASI xmlns="http://www.copasi.org/static/sbml">
            <rdf:RDF xmlns:dcterms="http://purl.org/dc/terms/" xmlns:rdf="http://www.w3.org/1999/02/22-rdf-syntax-ns#">
              <rdf:Description rdf:about="#COPASI7">
                <dcterms:created>
                  <rdf:Description>
                    <dcterms:W3CDTF>2015-07-01T15:25:41Z</dcterms:W3CDTF>
                  </rdf:Description>
                </dcterms:created>
              </rdf:Description>
            </rdf:RDF>
          </COPASI>
        </annotation>
        <listOfReactants>
          <speciesReference species="STAT3prot" stoichiometry="1"/>
        </listOfReactants>
        <kineticLaw>
          <math xmlns="http://www.w3.org/1998/Math/MathML">
            <apply>
              <times/>
              <ci> compartment </ci>
              <ci> k1 </ci>
              <ci> STAT3prot </ci>
            </apply>
          </math>
          <listOfParameters>
            <parameter id="k1" name="k1" value="0.0221"/>
          </listOfParameters>
        </kineticLaw>
      </reaction>
      <reaction metaid="COPASI8" id="STAT3_phosphoprotein_degradation" name="STAT3 phosphoprotein degradation" reversible="false">
        <annotation>
          <COPASI xmlns="http://www.copasi.org/static/sbml">
            <rdf:RDF xmlns:dcterms="http://purl.org/dc/terms/" xmlns:rdf="http://www.w3.org/1999/02/22-rdf-syntax-ns#">
              <rdf:Description rdf:about="#COPASI8">
                <dcterms:created>
                  <rdf:Description>
                    <dcterms:W3CDTF>2015-07-01T15:25:52Z</dcterms:W3CDTF>
                  </rdf:Description>
                </dcterms:created>
              </rdf:Description>
            </rdf:RDF>
          </COPASI>
        </annotation>
        <listOfReactants>
          <speciesReference species="STAT3prot_star" stoichiometry="1"/>
        </listOfReactants>
        <kineticLaw>
          <math xmlns="http://www.w3.org/1998/Math/MathML">
            <apply>
              <times/>
              <ci> compartment </ci>
              <ci> k1 </ci>
              <ci> STAT3prot_star </ci>
            </apply>
          </math>
          <listOfParameters>
            <parameter id="k1" name="k1" value="2.7893"/>
          </listOfParameters>
        </kineticLaw>
      </reaction>
      <reaction metaid="COPASI9" id="TGFb_conversion" name="TGFb conversion" reversible="false">
        <annotation>
          <COPASI xmlns="http://www.copasi.org/static/sbml">
            <rdf:RDF xmlns:dcterms="http://purl.org/dc/terms/" xmlns:rdf="http://www.w3.org/1999/02/22-rdf-syntax-ns#">
              <rdf:Description rdf:about="#COPASI9">
                <dcterms:created>
                  <rdf:Description>
                    <dcterms:W3CDTF>2015-07-01T15:26:13Z</dcterms:W3CDTF>
                  </rdf:Description>
                </dcterms:created>
              </rdf:Description>
            </rdf:RDF>
          </COPASI>
        </annotation>
        <listOfReactants>
          <speciesReference species="TGFbext" stoichiometry="1"/>
        </listOfReactants>
        <listOfProducts>
          <speciesReference species="TGFbint" stoichiometry="1"/>
        </listOfProducts>
        <kineticLaw>
          <math xmlns="http://www.w3.org/1998/Math/MathML">
            <apply>
              <times/>
              <ci> compartment </ci>
              <ci> k1 </ci>
              <ci> TGFbext </ci>
            </apply>
          </math>
          <listOfParameters>
            <parameter id="k1" name="k1" value="19.3743"/>
          </listOfParameters>
        </kineticLaw>
      </reaction>
      <reaction metaid="COPASI10" id="RORgt_inhibition_by_FOXP3" name="RORgt inhibition by FOXP3" reversible="false">
        <annotation>
          <COPASI xmlns="http://www.copasi.org/static/sbml">
            <rdf:RDF xmlns:dcterms="http://purl.org/dc/terms/" xmlns:rdf="http://www.w3.org/1999/02/22-rdf-syntax-ns#">
              <rdf:Description rdf:about="#COPASI10">
                <dcterms:created>
                  <rdf:Description>
                    <dcterms:W3CDTF>2015-07-01T15:27:42Z</dcterms:W3CDTF>
                  </rdf:Description>
                </dcterms:created>
              </rdf:Description>
            </rdf:RDF>
          </COPASI>
        </annotation>
        <listOfReactants>
          <speciesReference species="RORgtmRNA" stoichiometry="1"/>
          <speciesReference species="FOXP3prot_star" stoichiometry="1"/>
        </listOfReactants>
        <listOfProducts>
          <speciesReference species="FOXP3prot_star" stoichiometry="1"/>
        </listOfProducts>
        <kineticLaw>
          <math xmlns="http://www.w3.org/1998/Math/MathML">
            <apply>
              <times/>
              <ci> compartment </ci>
              <ci> k1 </ci>
              <ci> RORgtmRNA </ci>
              <ci> FOXP3prot_star </ci>
            </apply>
          </math>
          <listOfParameters>
            <parameter id="k1" name="k1" value="773.7824"/>
          </listOfParameters>
        </kineticLaw>
      </reaction>
      <reaction metaid="COPASI11" id="RORgt_degradation" name="RORgt degradation" reversible="false">
        <annotation>
          <COPASI xmlns="http://www.copasi.org/static/sbml">
            <rdf:RDF xmlns:dcterms="http://purl.org/dc/terms/" xmlns:rdf="http://www.w3.org/1999/02/22-rdf-syntax-ns#">
              <rdf:Description rdf:about="#COPASI11">
                <dcterms:created>
                  <rdf:Description>
                    <dcterms:W3CDTF>2015-07-01T15:28:34Z</dcterms:W3CDTF>
                  </rdf:Description>
                </dcterms:created>
              </rdf:Description>
            </rdf:RDF>
          </COPASI>
        </annotation>
        <listOfReactants>
          <speciesReference species="RORgtmRNA" stoichiometry="1"/>
        </listOfReactants>
        <kineticLaw>
          <math xmlns="http://www.w3.org/1998/Math/MathML">
            <apply>
              <times/>
              <ci> compartment </ci>
              <ci> k1 </ci>
              <ci> RORgtmRNA </ci>
            </apply>
          </math>
          <listOfParameters>
            <parameter id="k1" name="k1" value="0.0479"/>
          </listOfParameters>
        </kineticLaw>
      </reaction>
      <reaction metaid="COPASI12" id="FOXP3_basal_expression" name="FOXP3 basal expression" reversible="false">
        <annotation>
          <COPASI xmlns="http://www.copasi.org/static/sbml">
            <rdf:RDF xmlns:dcterms="http://purl.org/dc/terms/" xmlns:rdf="http://www.w3.org/1999/02/22-rdf-syntax-ns#">
              <rdf:Description rdf:about="#COPASI12">
                <dcterms:created>
                  <rdf:Description>
                    <dcterms:W3CDTF>2015-07-01T15:28:54Z</dcterms:W3CDTF>
                  </rdf:Description>
                </dcterms:created>
              </rdf:Description>
            </rdf:RDF>
          </COPASI>
        </annotation>
        <listOfProducts>
          <speciesReference species="FOXP3mRNA" stoichiometry="1"/>
        </listOfProducts>
        <kineticLaw>
          <math xmlns="http://www.w3.org/1998/Math/MathML">
            <apply>
              <times/>
              <ci> compartment </ci>
              <apply>
                <ci> Constant_flux__irreversible </ci>
                <ci> v </ci>
              </apply>
            </apply>
          </math>
          <listOfParameters>
            <parameter id="v" name="v" value="0"/>
          </listOfParameters>
        </kineticLaw>
      </reaction>
      <reaction metaid="COPASI13" id="FOXP3_activation_by_TGFb" name="FOXP3 activation by TGFb" reversible="false">
        <annotation>
          <COPASI xmlns="http://www.copasi.org/static/sbml">
            <rdf:RDF xmlns:dcterms="http://purl.org/dc/terms/" xmlns:rdf="http://www.w3.org/1999/02/22-rdf-syntax-ns#">
              <rdf:Description rdf:about="#COPASI13">
                <dcterms:created>
                  <rdf:Description>
                    <dcterms:W3CDTF>2015-07-01T15:21:04Z</dcterms:W3CDTF>
                  </rdf:Description>
                </dcterms:created>
              </rdf:Description>
            </rdf:RDF>
          </COPASI>
        </annotation>
        <listOfReactants>
          <speciesReference species="TGFbint" stoichiometry="1"/>
        </listOfReactants>
        <listOfProducts>
          <speciesReference species="FOXP3mRNA" stoichiometry="1"/>
          <speciesReference species="TGFbint" stoichiometry="1"/>
        </listOfProducts>
        <kineticLaw>
          <math xmlns="http://www.w3.org/1998/Math/MathML">
            <apply>
              <times/>
              <ci> compartment </ci>
              <ci> k1 </ci>
              <ci> TGFbint </ci>
            </apply>
          </math>
          <listOfParameters>
            <parameter id="k1" name="k1" value="0.0734"/>
          </listOfParameters>
        </kineticLaw>
      </reaction>
      <reaction metaid="COPASI14" id="FOXP3_inhibition_by_STAT3" name="FOXP3 inhibition by STAT3" reversible="false">
        <annotation>
          <COPASI xmlns="http://www.copasi.org/static/sbml">
            <rdf:RDF xmlns:dcterms="http://purl.org/dc/terms/" xmlns:rdf="http://www.w3.org/1999/02/22-rdf-syntax-ns#">
              <rdf:Description rdf:about="#COPASI14">
                <dcterms:created>
                  <rdf:Description>
                    <dcterms:W3CDTF>2015-07-01T15:29:30Z</dcterms:W3CDTF>
                  </rdf:Description>
                </dcterms:created>
              </rdf:Description>
            </rdf:RDF>
          </COPASI>
        </annotation>
        <listOfReactants>
          <speciesReference species="FOXP3mRNA" stoichiometry="1"/>
          <speciesReference species="STAT3prot_star" stoichiometry="1"/>
        </listOfReactants>
        <listOfProducts>
          <speciesReference species="STAT3prot_star" stoichiometry="1"/>
        </listOfProducts>
        <kineticLaw>
          <math xmlns="http://www.w3.org/1998/Math/MathML">
            <apply>
              <times/>
              <ci> compartment </ci>
              <ci> k1 </ci>
              <ci> FOXP3mRNA </ci>
              <ci> STAT3prot_star </ci>
            </apply>
          </math>
          <listOfParameters>
            <parameter id="k1" name="k1" value="7.4237"/>
          </listOfParameters>
        </kineticLaw>
      </reaction>
      <reaction metaid="COPASI15" id="FOXP3_mRNA_degradation" name="FOXP3 mRNA degradation" reversible="false">
        <annotation>
          <COPASI xmlns="http://www.copasi.org/static/sbml">
            <rdf:RDF xmlns:dcterms="http://purl.org/dc/terms/" xmlns:rdf="http://www.w3.org/1999/02/22-rdf-syntax-ns#">
              <rdf:Description rdf:about="#COPASI15">
                <dcterms:created>
                  <rdf:Description>
                    <dcterms:W3CDTF>2015-07-01T14:59:29Z</dcterms:W3CDTF>
                  </rdf:Description>
                </dcterms:created>
              </rdf:Description>
            </rdf:RDF>
          </COPASI>
        </annotation>
        <listOfReactants>
          <speciesReference species="FOXP3mRNA" stoichiometry="1"/>
        </listOfReactants>
        <kineticLaw>
          <math xmlns="http://www.w3.org/1998/Math/MathML">
            <apply>
              <times/>
              <ci> compartment </ci>
              <ci> k1 </ci>
              <ci> FOXP3mRNA </ci>
            </apply>
          </math>
          <listOfParameters>
            <parameter id="k1" name="k1" value="0.8092"/>
          </listOfParameters>
        </kineticLaw>
      </reaction>
      <reaction metaid="COPASI16" id="FOXP3_translation_activation" name="FOXP3 translation/activation" reversible="false">
        <annotation>
          <COPASI xmlns="http://www.copasi.org/static/sbml">
            <rdf:RDF xmlns:dcterms="http://purl.org/dc/terms/" xmlns:rdf="http://www.w3.org/1999/02/22-rdf-syntax-ns#">
              <rdf:Description rdf:about="#COPASI16">
                <dcterms:created>
                  <rdf:Description>
                    <dcterms:W3CDTF>2015-07-01T15:32:02Z</dcterms:W3CDTF>
                  </rdf:Description>
                </dcterms:created>
              </rdf:Description>
            </rdf:RDF>
          </COPASI>
        </annotation>
        <listOfReactants>
          <speciesReference species="FOXP3mRNA" stoichiometry="1"/>
        </listOfReactants>
        <listOfProducts>
          <speciesReference species="FOXP3mRNA" stoichiometry="1"/>
          <speciesReference species="FOXP3prot_star" stoichiometry="1"/>
        </listOfProducts>
        <kineticLaw>
          <math xmlns="http://www.w3.org/1998/Math/MathML">
            <apply>
              <times/>
              <ci> compartment </ci>
              <ci> k1 </ci>
              <ci> FOXP3mRNA </ci>
            </apply>
          </math>
          <listOfParameters>
            <parameter id="k1" name="k1" value="0.0053"/>
          </listOfParameters>
        </kineticLaw>
      </reaction>
      <reaction metaid="COPASI17" id="FOXP3_protein_degradation" name="FOXP3 protein degradation" reversible="false">
        <annotation>
          <COPASI xmlns="http://www.copasi.org/static/sbml">
            <rdf:RDF xmlns:dcterms="http://purl.org/dc/terms/" xmlns:rdf="http://www.w3.org/1999/02/22-rdf-syntax-ns#">
              <rdf:Description rdf:about="#COPASI17">
                <dcterms:created>
                  <rdf:Description>
                    <dcterms:W3CDTF>2015-07-01T15:32:08Z</dcterms:W3CDTF>
                  </rdf:Description>
                </dcterms:created>
              </rdf:Description>
            </rdf:RDF>
          </COPASI>
        </annotation>
        <listOfReactants>
          <speciesReference species="FOXP3prot_star" stoichiometry="1"/>
        </listOfReactants>
        <kineticLaw>
          <math xmlns="http://www.w3.org/1998/Math/MathML">
            <apply>
              <times/>
              <ci> compartment </ci>
              <ci> k1 </ci>
              <ci> FOXP3prot_star </ci>
            </apply>
          </math>
          <listOfParameters>
            <parameter id="k1" name="k1" value="1.3205"/>
          </listOfParameters>
        </kineticLaw>
      </reaction>
      <reaction metaid="COPASI18" id="RORgt_activation_by_TGFb_and_STAT3" name="RORgt activation by TGFb and STAT3" reversible="false">
        <annotation>
          <COPASI xmlns="http://www.copasi.org/static/sbml">
            <rdf:RDF xmlns:dcterms="http://purl.org/dc/terms/" xmlns:rdf="http://www.w3.org/1999/02/22-rdf-syntax-ns#">
              <rdf:Description rdf:about="#COPASI18">
                <dcterms:created>
                  <rdf:Description>
                    <dcterms:W3CDTF>2015-07-01T15:27:04Z</dcterms:W3CDTF>
                  </rdf:Description>
                </dcterms:created>
              </rdf:Description>
            </rdf:RDF>
          </COPASI>
        </annotation>
        <listOfReactants>
          <speciesReference species="TGFbint" stoichiometry="1"/>
          <speciesReference species="STAT3prot_star" stoichiometry="1"/>
        </listOfReactants>
        <listOfProducts>
          <speciesReference species="RORgtmRNA" stoichiometry="1"/>
          <speciesReference species="TGFbint" stoichiometry="1"/>
          <speciesReference species="STAT3prot_star" stoichiometry="1"/>
        </listOfProducts>
        <kineticLaw>
          <math xmlns="http://www.w3.org/1998/Math/MathML">
            <apply>
              <times/>
              <ci> compartment </ci>
              <ci> k1 </ci>
              <ci> TGFbint </ci>
              <ci> STAT3prot_star </ci>
            </apply>
          </math>
          <listOfParameters>
            <parameter id="k1" name="k1" value="4.967"/>
          </listOfParameters>
        </kineticLaw>
      </reaction>
    </listOfReactions>
  </model>
</sbml>
