# Supplementary material for: Analyzing Th17 cell differentiation dynamics using a novel integrative modeling framework for time-course RNA sequencing data
Source: BMC Syst Biol. 2015 Nov 17;9:81. doi: 10.1186/s12918-015-0223-6 (PMC4650136; doi:10.1186/s12918-015-0223-6)
Supplement: Additional file 3 — Implementation of population-based Markov chain Monte Carlo in Matlab. (ZIP 46 kb) [file 12918_2015_223_MOESM3_ESM.zip]

Archive with 2 entries (2 files):
- mod8_R_and_cur_theta.mat
- run_pMCMC.m
